# Supplementary material for: Effects of Sample Deposition Medium and Drying on Spectroscopic Quantification of Lipid Biomarkers in Respiratory Distress Syndrome
Source: Biosensors (Basel). 2026 Mar 10;16(3):154. doi: 10.3390/bios16030154 (PMC13024144; doi:10.3390/bios16030154)
Supplement: Supplementary file 1 [file biosensors-16-00154-s001.zip]

Archive with 1 entries (1 files):
- biosensors-4173315-supplementary.pdf
